# Supplementary material for: Amoxicillin/clavulanate in combination with rifampicin/clarithromycin is bactericidal against Mycobacterium ulcerans
Source: PLoS Negl Trop Dis. 2024 Apr 4;18(4):e0011867. doi: 10.1371/journal.pntd.0011867 (PMC10994486; doi:10.1371/journal.pntd.0011867)
Supplement: S1 Table — Drug concentrations used in the experiments and the corresponding ones are described in parentheses (μg/mL). Clavulanate was used at fixed 5 μg/mL. The synergistic MIC (MICsyn) was defined as the Most Optical Combinatorial Concentration (MOOC), i.e., the lowest possible concentration of every compound that, when assayed together, prevented bacterial growth [3]. aIn the presence of 5 μg/mL of clavulanate MIC, Minimum Inhibitory Concentration; MICsyn, Synergistic Minimum Inhibitory Concentration; MOCC, Most Optimal Combinatorial Concentration; RIF, rifampicin; CLA, clarithromycin; AMX, amoxicillin; NA, not available. (XLSX) [file pntd.0011867.s001.xlsx]

## Sheet: S1 Table
Supplementary S1 Table. Correlation between Minimum Inhibitory Concentration (MIC) values and concentrations of rifampicin, clarithromycin, and amoxicillin used in the time-kill kinetics at 1/20xMIC, 1/4xMIC, 1xMIC, 4xMIC, 10xMIC, 20xMIC, and 100xMIC.
Drug concentrations used in the experiments and the corresponding ones are described in parentheses (μg/mL). Clavulanate was used at fixed 5 μg/mL. The synergistic MIC (MICsyn) was defined as the Most Optical Combinatorial Concentration (MOOC), i.e., the lowest possible concentration of every compound that, when assayed together, prevented bacterial growth.
Bacterial strain	Actual MIC (for each isolate)			Fold change
	MIC (µg/mL) alone		MICsyn (µg/mL) at the MOOC	1/20xMIC			1/4xMIC			1xMIC			4xMIC			10xMIC			20xMIC			100xMIC
	RIF	CLA	AMXa	RIF (0.005)	CLA (0.0125)	AMXa (0.025)	RIF (0.025)	CLA (0.0625)	AMXa (0.125)	RIF (0.1)	CLA (0.25)	AMXa (0.5)	RIF (0.4)	CLA (1)	AMXa (2)	RIF (1)	CLA (2.5)	AMXa (5)	RIF (2)	CLA (5)	AMXa (10)	RIF (10)	CLA (25)	AMXa (50)
NCTC 10417	0.1	0.25	NA	1/20	1/20	NA	1/4	1/4	NA	1	1	NA	4	4	NA	10	10	NA	20	20	NA	100	100	NA
ITM 941327	0.002	0.5	0.031	2.5	1/40	1	12.5	1/8	4	50	1/2	16	200	2	64	500	5	160	1000	10	320	5000	50	1600
ITM C05142	0.1	0.125	0.063	1/20	1/10	1/2.5	1/4	1/2	2	1	2	8	4	8	31.746	10	20	80	20	40	160	100	200	800
ITM 063846	0.025	0.125	1	1/5	1/10	1/40	1	1/2	1/8	4	2	1/2	16	8	2	40	20	5	80	40	10	400	200	50
ITM 070290	0.5	1	0.063	1/100	1/80	1/2.5	1/20	1/16	2	1/5	1/4	8	1/1.25	1	31.746	2	2.5	80	4	5	160	20	25	800
ITM C05143	0.05	0.25	4	1/10	1/20	1/160	1/2	1/4	1/32	2	1	1/8	8	4	1/2	20	10	1.25	40	20	2.5	200	100	12.5
ITM C08756	0.2	0.25	0.250	1/40	1/20	1/10	1/8	1/4	1/2	1/2	1	2	2	4	8	5	10	20	10	20	40	50	100	200
ITM 000932	0.05	0.063	0.125	1/10	1/5	1/5	1/2	1	1	2	4	4	8	16	16	20	40	40	40	80	80	200	400	400
aIn the presence of 5 μg/mL of clavulanate
MIC, Minimum Inhibitory Concentration; MICsyn, Synergistic Minimum Inhibitory Concentration; MOCC, Most Optimal Combinatorial Concentration; RIF, rifampicin; CLA, clarithromycin; AMX, amoxicillin; NA, not available.
