# Supplementary material for: Amoxicillin/clavulanate in combination with rifampicin/clarithromycin is bactericidal against Mycobacterium ulcerans
Source: PLoS Negl Trop Dis. 2024 Apr 4;18(4):e0011867. doi: 10.1371/journal.pntd.0011867 (PMC10994486; doi:10.1371/journal.pntd.0011867)
Supplement: S2 Table — Values represent changes between day 28 and days 0, 1, 3, 7 and 10. ap < 0.05. CFU, Colony Forming Units; RIF, rifampicin; CLA, clarithromycin; AMX/CLV, amoxicillin/clavulanate. (XLSX) [file pntd.0011867.s002.xlsx]

## Sheet: S2 Table
Supplementary S2 Table. Log10 CFU/mL reduction of M. ulcerans isolate ITM 000932 bacterial burden upon treatment with rifampicin, clarithromycin and amoxicillin/clavulanate.
Values represent changes between the day 28 and days 0, 1, 3, 7 and 10.
Time (days)	Untreated	RIF	CLA	AMX/CLV	RIF+CLA	RIF+AMX/CLVa	CLA+AMX/CLV	RIF+CLA+AMX/CLVa
0	-0.50	0.10	-0.15	0.29	-0.07	2.26	0.41	2.35
1	-0.15	0.54	-0.19	0.46	0.15	2.54	0.78	2.61
3	0.11	0.40	0.68	1.06	0.88	2.99	0.63	2.70
7	0.41	0.93	0.49	1.01	0.43	1.61	1.15	1.39
10	0.24	0.66	0.58	0.94	0.75	1.18	0.93	1.04
ap < 0.05. CFU, Colony Formig Units; RIF, rifampicin; CLA, clarithromycin; AMX/CLV, amoxicillin/clavulanate.
